# Supplementary material for: Analysis of Factors Determining Serologic Response to Treatment of Early Syphilis in Adult Men
Source: Infect Dis Rep. 2025 Apr 27;17(3):41. doi: 10.3390/idr17030041 (PMC12101400; doi:10.3390/idr17030041)
Supplement: Supplementary file 1 [file idr-17-00041-s001.zip]

Archive with 1 entries (1 files):
- idr-3519362-supplementary.pdf
